# Supplementary material for: What evidence exists on the effect of the main European lowland crop and grassland management practices on biodiversity indicator species groups? A systematic map protocol
Source: Environ Evid. 2022 Aug 25;11:27. doi: 10.1186/s13750-022-00280-0 (PMC11378791; doi:10.1186/s13750-022-00280-0)
Supplement: Supplementary file 8 — Additional file 8. The ninety publications included in the test-list to evaluate the comprehensiveness of the literature search [file 13750_2022_280_MOESM8_ESM.xlsx]

## Sheet: READ ME
READ ME
From Séchaud et al.
Additional file 8: The ninety publications included in the test-list to evaluate the comprehensiveness of the literature search. Sixty of them were selected by the authors based on their relevance for the systematic map, and thiry additional ones were collected from five representative publications on farmland biodiversity: (1) Billeter et al. 2008; (2) Birrer et al. 2014; (3) Clergue et al. 2005…

## Sheet: Test-list
Source	Publication title	Reference	Journal	DOI
Review team	Above- and below-ground assessment of carabid community responses to crop type and tillage	Jowett et al. 2020	Agricultural and Forest Entomology	10.1111/afe.12397
Literature3	Assessment of changing agricultural land use: response of vegetation, ground-dwelling spiders and beetles to the conversion of arable land into grassland	Perner & Malt 2003	Agriculture, Ecosystems and Environment	10.1016/S0167-8809(03)00079-3
Literature3	Biotic indicators of carabid species richness on organically and conventionally managed arable fields	Doring et al. 2003	Agriculture, Ecosystems and Environment	10.1016/S0167-8809(03)00075-6
Literature2	Delaying mowing and leaving uncut refuges boosts orthopterans in extensively managed meadows: Evidence drawn from field-scale experimentation	Buri et al. 2013	Agriculture, Ecosystems and Environment	10.1016/j.agee.2013.09.003
Review team	Does soil biota benefit from organic farming in complex vs. simple landscapes?	Flohre et al. 2011	Agriculture, Ecosystems and Environment	10.1016/j.agee.2011.02.032
Literature1	Effect of herbicide drift on adjacent boundary vegetation	de Snoo & van der Poll 1999	Agriculture, Ecosystems and Environment	10.1016/S0167-8809(99)00008-0
Review team	Effects of grazing and biogeographic regions on grassland biodiversity in Hungary – analysing assemblages of 1200 species	Báldi et al. 2013	Agriculture, Ecosystems and Environment	10.1016/j.agee.2012.03.005
Review team	Establishing field margins to promote beetle conservation in arable farms	Woodcock et al. 2005	Agriculture, Ecosystems and Environment	10.1016/j.agee.2004.10.029
Review team	Grassland intensification dramatically impacts grasshoppers: Experimental evidence for direct and indirect effects of fertilisation and irrigation	Humbert et al. 2021	Agriculture, Ecosystems and Environment	10.1016/j.agee.2021.107412
Literature2	Impact of landscape improvement by agri-environment scheme options on densities of characteristic farmland bird species and brown hare (Lepus europaeus)	Meichtry-Stier et al. 2014	Agriculture, Ecosystems and Environment	10.1016/j.agee.2014.02.038
Review team	Positive effects of local and landscape features on predatory flies in European agricultural landscapes	Pfister et al. 2017	Agriculture, Ecosystems and Environment	10.1016/j.agee.2017.01.032
Literature3	Quantifying the impact of landscape and habitat features on biodiversity in cultivated landscapes	Jeanneret et al. 2003	Agriculture, Ecosystems and Environment	10.1016/S0167-8809(03)00091-4
Review team	Reduction of pesticide use can increase earthworm populations in wheat crops in a European temperate region	Pelosi et al. 2013	Agriculture, Ecosystems and Environment	10.1016/j.agee.2013.10.003
Review team	Responses of plant, insect and spider biodiversity to local and landscape scale management intensity in cereal crops and grasslands	Batáry et al. 2012	Agriculture, Ecosystems and Environment	10.1016/j.agee.2011.10.018
Review team	Responses of plants, earthworms, spiders and bees to geographic location, agricultural management and surrounding landscape in European arable fields	Luscher et al. 2014	Agriculture, Ecosystems and Environment	10.1016/j.agee.2014.01.020
Literature5	Earthworm community in conventional, organic and direct seeding with living mulch cropping systems	Pelosi et al. 2009	Agronomy for Sustainable Development	10.1051/agro/2008069
Review team	Earthworm populations in two low-input cereal farming systems	Pfiffner & Luka 2007	Applied Soil Ecology	10.1016/j.apsoil.2007.06.005
Review team	Effect of different crop management practices on soil Collembola assemblages: A 4-year follow-up	Sékou et al. 2017	Applied Soil Ecology	10.1016/j.apsoil.2017.06.013
Review team	Spider (Araneae) abundance and species richness comparison between native wildflower plantings and fallow controls in intensively managed agricultural areas	Campbell et al. 2020	Arthropod-Plant Interactions	10.1007/s11829-019-09725-9
Literature2	Effects of low-input farming systems on carabids and epigeal spiders - a paired farm approach	Pfiffner & Luka 2003	Basic and Applied Ecology	10.1078/1439-1791-00121
Review team	Landscape heterogeneity and farming practice alter the species composition and taxonomic breadth of pollinator communities	Andersson et al. 2013	Basic and Applied Ecology	10.1016/j.baae.2013.08.003
Literature1	Regional biodiversity in an agricultural landscape: the contribution of seminatural habitat islands	Duelli & Obrist 2003	Basic and Applied Ecology	10.1078/1439-1791-00140
Literature4	Species composition in agroecosystems: The effect of landscape, habitat, and farm management	Weibull & Ostman 2003	Basic and Applied Ecology	10.1078/1439-1791-00173
Review team	Comparing the effects of farming practices on ground beetle (Coleoptera: Carabidae) and spider (Araneae) assemblages of Scottish farmland	Cole et al. 2005	Biodiversity and Conservation	10.1007/S10531-004-6404-Z
Review team	In search of the best correlates for local organismal biodiversity in cultivated areas	Duelli & Obrist 1998	Biodiversity and Conservation	10.1023/A:1008873510817
Review team	Species richness in agroecosystems: the effect of landscape, habitat and farm management	Weibull et al. 2003	Biodiversity and Conservation	10.1023/A:1023617117780
Literature2	Effectiveness of new agri-environment schemes in providing foraging resources for bumblebees in intensively farmed landscapes	Pywell et al. 2006	Biological Conservation	10.1016/j.biocon.2005.10.034
Review team	Herbivore and pollinator responses to grassland management intensity along experimental changes in plant species richness	Hudewenz et al. 2012	Biological Conservation	10.1016/j.biocon.2012.02.024
Review team	Increasing the proportion and quality of land under agri-environment schemes promotes birds and butterflies at the landscape scale	Zingg et al. 2019	Biological Conservation	10.1016/j.biocon.2018.12.022
Literature4	Plant species richness and composition in managed grasslands: The relative importance of field management and environmental factors	Klimek et al. 2007	Biological Conservation	10.1016/j.biocon.2006.09.007
Review team	Small mammals in agricultural landscapes: Opposing responses to farming practices and landscape complexity	Fischer et al. 2011	Biological Conservation	10.1016/j.biocon.2010.12.032
Literature1	Surrogate taxa for biodiversity in agricultural landscapes of eastern Austria	Sauberer et al. 2004	Biological Conservation	10.1016/S0006-3207(03)00291-X
Review team	Wildlife-friendly farming benefits rare birds, bees and plants	Pywell et al. 2012	Biology Letters	doi.org/10.1098/rsbl.2012.0367
Review team	Promotion of ground beetles by integrating perennial energy crops into existing agricultural landscapes	Burmeister 2021	Biomass and Bioenergy	10.1016/j.biombioe.2021.105973
Review team	Soil conservation techniques in vineyards increase passerine diversity and crop use by insectivorous birds	Duarte et al. 2014	Bird Study	10.1080/00063657.2014.901294
Literature2	Ecological effectiveness of agri-environment schemes in different agricultural landscapes in the Netherlands	Kleijn et al. 2004	Conservation Biology	10.1111/j.1523-1739.2004.00550.x
Review team	Weed density and diversity in a long-term cover crop experiment background	Alonso-Ayuso et al. 2018	Crop Protection	10.1016/j.cropro.2018.04.012
Literature1	Diversity of butterflies in the agricultural landscape: the role of farming system and landscape heterogeneity	Weibull et al. 2008	Ecography	10.1111/j.1600-0587.2000.tb00317.x
Literature1	Patterns of species richness in dry grassland patches in an agricultural landscape	Bruun 2008	Ecography	10.1034/j.1600-0587.2000.230601.x
Review team	The effects of arable field margin management on the abundance and species richness of Araneae (spiders)	Baines et al. 2006	Ecography	10.1111/j.1600-0587.1998.tb00395.x
Review team	Agricultural intensification and biodiversity partitioning in European landscapes comparing plants, carabids, and birds	Flohre et al. 2011	Ecological Applications	10.1890/10-0645.1
Review team	Bringing diversity back to agriculture: Smaller fields and non-crop elements enhance biodiversity in intensively managed arable farmlands	Salek et al. 2018	Ecological Indicators	10.1016/j.ecolind.2018.03.001
Review team	Different bioindicators measured at different spatial scales vary in their response to agricultural intensity	McMahon et al. 2012	Ecological Indicators	10.1016/j.ecolind.2012.01.013
Review team	Earthworms, spiders and bees as indicators of habitat quality and management in a low-input farming region-A whole farm approach	Kovacs-Hostyanszki et al. 2013	Ecological Indicators	10.1016/j.ecolind.2013.01.033
Literature4	Comparing organic farming and land sparing: optimizing yield and butterfly populations at a landscape scale	Hodgson et al. 2010	Ecology	10.1111/j.1461-0248.2010.01528.x
Review team	Crop competition in winter wheat has a higher potential than farming practices to regulate weeds	Gaba et al. 2018	Ecosphere	10.1002/ecs2.2413
Review team	Earthworm assemblages as affected by field margin strips and tillage intensity: An on-farm approach	Crittenden et al. 2015	European Journal of Soil Biology	10.1016/j.ejsobi.2014.11.007
Review team	Integration of biodiversity in soil quality monitoring: Baselines for microbial and soil fauna parameters for different land-use types	Cluzeau et al. 2012	European Journal of Soil Biology	10.1016/j.ejsobi.2011.11.003
Review team	Intensive agriculture reduces soil biodiversity across Europe	Tsiafouli et al. 2014	Global Change Biology	10.1111/gcb.12752
Review team	Influences of extreme weather, climate and pesticide use on invertebrates in cereal fields over 42 years	Ewald et al. 2015	Global Change Biology	10.1111/gcb.13026
Review team	Organic farming and landscape factors affect abundance and richness of hoverflies (Diptera, Syrphidae) in grasslands	Power et al. 2016	Insect Conservation and Diversity	10.1111/icad.12163
Review team	Using Malaise traps to assess aculeate Hymenoptera associated with farmland linear habitats across a range of farming intensities	Volpato et al. 2020	Insect Conservation and Diversity	10.1111/icad.12383
Review team	Flower strips in wheat intercropping system: effect on pollinator abundance and diversity in Belgium	Amy et al. 2018	Insects	10.3390/insects9030114
Review team	Differential effects of fertilisers on pollination and parasitoid interaction networks	Villa-Galaviz et al. 2020	Journal of Animal Ecology	10.1111/1365-2656.13373
Review team	Bat activity and species richness on organic and conventional farms: impact of agricultural intensification	Liat et al. 2003	Journal of Applied Ecology	10.1111/j.1365-2664.2003.00856.x
Review team	Creation of 'island' habitats in farmland to manipulate populations of beneficial arthropods: predator densities and emigration	Thomas et al. 1991	Journal of Applied Ecology	0.2307/2404216
Literature2	Effectiveness of the Swiss agri-environment scheme in promoting biodiversity	Knop et al. 2006	Journal of Applied Ecology	10.1111/j.1365-2664.2005.01113.x
Review team	Effects of cultivation techniques and methods of straw disposal on predation by Pterostichus melanarius (Coleoptera: Carabidae) upon slugs (Gastropoda: Pulmonata) in an arable field	Symondson et al. 1996	Journal of Applied Ecology	10.2307/2404945
Literature1	Field boundary vegetation and the effects of agrochemical drift: botanical change caused by low levels of herbicide and fertilizer	Kleijn & Snoeijing 1997	Journal of Applied Ecology	10.2307/2405258
Review team	Flowering fields, organic farming and edge habitats promote diversity of plants and arthropods on arable land	Gayer et al. 2021	Journal of Applied Ecology	10.1111/1365-2664.13851
Literature1	How landscape structure, land-use intensity and habitat diversity affect components of total arthropod diversity in agricultural landscapes	Hendrickx et al. 2007	Journal of Applied Ecology	10.1111/j.1365-2664.2006.01270.x
Literature2,4	Indicators for biodiversity in agricultural landscapes: a pan-European study	Billeter et al. 2008	Journal of Applied Ecology	10.1111/j.1365-2664.2007.01393.x
Literature2	Landscape-scale responses of birds to agri-environment management: a test of the English Environmental Stewardship scheme	Baker et al. 2012	Journal of Applied Ecology	10.1111/j.1365-2664.2012.02161.x
Review team	Local and landscape effects of organic farming on butterfly species richness and abundance	Rundlof et al. 2008	Journal of Applied Ecology	10.1111/j.1365-2664.2007.01448.x
Review team	Organic dairy farming: impacts on insect–flower interaction networks and pollination	Power & Stout 2011	Journal of Applied Ecology	0.1111/j.1365-2664.2010.01949.x
Review team	Quantifying the impact of environmental factors on arthropod communities in agricultural landscapes across organizational levels and spatial scales	Schweiger et al. 2005	Journal of Applied Ecology	10.1111/j.1365-2664.2005.01085.x
Literature4	The effects on butterfly abundance of the management of uncropped edges of arable fields	Feber et al. 1996	Journal of Applied Ecology	10.2307/2404698
Review team	The Swiss agri-environment scheme enhances pollinator diversity and plant reproductive success in nearby intensively managed farmland	Albrecht et al. 2007	Journal of Applied Ecology	10.1111/j.1365-2664.2007.01306.x
Review team	Impact of tillage systems on chemical, biochemical and biological composition of the soil	Romaneckas et al. 2016	Journal of Elementology	10.5601/jelem.2015.20.2.923
Literature2	New tools to boost butterfly habitat quality in existing grass buffer strips	Blake et al. 2011	Journal of Insect Conservation	10.1007/s10841-010-9339-6
Review team	Scale-dependent environmental filtering of ground-dwelling predators in winter wheat and adjacent set-aside areas in Hungary	Růžičková et al. 2020	Journal of Insect Conservation	10.1007/s10841-020-00249-9
Literature2	The Swiss agri-environment scheme promotes farmland birds: but only moderately	Birrer et al. 2007	Journal of Ornithology	10.1007/s10336-007-0237-y
Review team	Wildflower areas within revitalized agricultural matrices boost small mammal populations but not breeding Barn Owls	Arlettaz et al. 2010	Journal of Ornithology	10.1007/s10336-009-0485-0
Literature3,4	Arthropod reaction to landscape and habitat features in agricultural landscapes	Jeanneret et al. 2003	Landscape Ecology	10.1023/A:1024496712579
Review team	Do farming practices affect natural enemies at the landscape scale?	Puech et al. 2014	Landscape Ecology	10.1007/s10980-014-0103-2
Review team	Interactive effects of landscape-wide intensity of farming practices and landscape complexity on wild bee diversity	Carrié et al. 2017	Landscape Ecology	10.1007/s10980-017-0530-y
Review team	Landscape simplification promotes weed seed predation by carabid beetles (Coleoptera: Carabidae)	Jonason et al. 2013	Landscape Ecology	10.1007/s10980-013-9848-2
Literature1	Agri-environment schemes do not effectively protect biodiversity in Dutch agricultural landscapes	Kleijn et al. 2001	Nature	10.1038/35099540
Review team	Monocultural sowing in mesocosms decreases the species richness of weeds and invertebrates and critically reduces the fitness of the endangered European hamster	Tissier et al. 2018	Oecologia	10.1007/s00442-017-4025-y
Review team	Influence of reduced tillage on earthworm and microbial communities under organic arable farming	Kuntz et al. 2014	Pedobiologia	10.1016/j.pedobi.2013.08.005
Literature5	Relationships between earthworm communities and burrow numbers under different land use systems	Peres et al. 2010	Pedobiologia	10.1016/j.pedobi.2010.08.006
Review team	Promoting Pollinating Insects in Intensive Agricultural Matrices: Field-Scale Experimental Manipulation of Hay-Meadow Mowing Regimes and Its Effects on Bees	Buri et al. 2014	Plos One	10.1371/journal.pone.0085635
Review team	On the relationship between farmland biodiversity and land-use intensity in Europe	Kleijn et al. 2009	Proceedings of the Royal Society B	10.1098/RSPB.2008.1509
Review team	Effect of Connectivity Between Restoration Meadows on Invertebrates with Contrasting Dispersal Abilities	Knop et al. 2010	Restoration Ecology	10.1111/j.1526-100X.2010.00737.x
Literature2	Effects of Wildflower Strip Quality, Quantity, and Connectivity on Butterfly Diversity in a Swiss Arable Landscape	Aviron et al. 2011	Restoration Ecology	10.1111/j.1526-100X.2010.00649.x
Review team	Beneficial insects are associated with botanically rich margins with trees on small farms	Arnold et al. 2021	Scientific Reports	10.1038/s41598-021-94536-3
Literature5	The effect of tillage type and cropping system on earthworm communities, macroporosity and water infiltration	Capowiez et al. 2009	Soil and Tillage Research	10.1016/j.still.2009.09.002
Review team	The impact of agricultural practices on soil biota: A regional study	Ponge et al. 2013	Soil Biology and Biochemistry	10.1016/j.soilbio.2013.08.026
Review team	Impact of the quality of organic amendments on size and composition of the weed seed bank	de Cauwer et al. 2011	Weed Research	10.1111/j.1365-3180.2010.00840.x
Review team	Importance of ecological compensation areas for small mammals in intensively farmed areas	Aschwanden et al. 2007	Wildlife biology	10.2981/0909-6396(2007)13[150:IOECAF]2.0.CO;2
