# Supplementary material for: What evidence exists on the effect of the main European lowland crop and grassland management practices on biodiversity indicator species groups? A systematic map protocol
Source: Environ Evid. 2022 Aug 25;11:27. doi: 10.1186/s13750-022-00280-0 (PMC11378791; doi:10.1186/s13750-022-00280-0)
Supplement: Supplementary file 10 — Additional file 10. Data coding strategy [file 13750_2022_280_MOESM10_ESM.xlsx]

## Sheet: READ ME
READ ME
From Séchaud et al.
Additional file 10: Data coding strategy. The data coding strategy will consist in the combination of three tables. The article's bibliographic specificities will be grouped into the “Artcile References” table, the detailed study information will be stored in the “Study Characteristics” table, and the effects of FMPs on ISGs will be collected in the "Species diversity" table. Each article will ha…

## Sheet: Coding Strategy
Table	Column name	Column description	Column format	Checklist content
Article References	Study ID	A unique identification number	Pre-set
	Reviewer	Member of the review team assigned to this study	Checklist	RS; MvdM
	Study Type	The format in which the study was published	Checklist	Journal article; Book; Report; Thesis; Conference; Review; Other
	Study Type - add	If "Study Type=other", provide details here	Manual
	Title	The title of the study	Manual
	Language	The written language used in the study	Checklist	English; French; German; Other
	Language - add	If "Language=other", provide details here	Manual
	Authors	The last names of the authors of the study	Manual
	Publication Year	The year (YYYY) the study was published	Manual
	Publication Journal	The journal in which the study was published	Manual
	Peer-reviewed	Was the study was peer-reviewed ?	Checklist	Yes; No; Unsure
	DOI	Digital Object Identifier (DOI), if available	Manual
	Web of Science ID	Identifier used on Web of Science platform	Manual
	Scopus ID	Identifier used on Scopus platform	Manual
Study Characteristics	Study ID	A unique identification number	Pre-set
	Geographical Range	The geographical range of the study	Checklist	Local; Regional; National; Continental; World
	Country	The country/ies in which the study was conducted	Checklist	*List of all European countries
	Region	Specify the region, if specified	Manual
	Location Latitude	Location latitude of the study, in deimal degrees	Manual
	Location Longitude	Location longitude of the study, in deimal degrees	Manual
	Location Precision	Precision of the coordinates provided	Checklist	1-Good (plot-local); 2-Medium (regional); 3-Inaccurate (country or more)
	Study Design	The type of design used in the study	Checklist	Descriptive; Experimental; Pseudo-experimental; Modelling; Other
	Study Design - add	If "Study Design=other", provide details here	Manual
	Study Scale	Scale of the study	Checklist	Point; Plot; Farm; Landscape; Other
	Study Start Year	The year (YYYY) the study began	Manual
	Study Duration	Duration of the study, in number of years	Manual
	Nb of Sampling Sites	The number of sampling sites included in the study	Manual
	Statistics	The type of statistical analyses performed	Checklist	None; Descriptive; Inferential; Predictive; Other
	Statistics - add	If "statistics=other", provide details here	Manual
	Ecosystem services	Does it reports measurement of ecosystem services gain/loss ?	Checklist	Yes; No; Partially
	Monitoring cost	Does it reports them monitoring costs ?	Checklist	Yes; No; Partially
Species Diversity	Study ID	A unique identification number	Pre-set
	ISG name	The name of the ISG	Checklist	*ISG list; Other
	ISG name - add	If "ISG name=other", provide details here	Manual
	ISG focus	The importance attached to the ISG in the study	Checklist	1-Main focus; 2-Adressed/Discussed ; 3-Marginally mentioned
	ISG monitoring type	The type of method used to monitor the ISG	Checklist	Expert; Citizen Science; Genetic; UAV; Other
	ISG monitoring method	The name of the ISG monitoring method	Manual
	ISG Diversity measure	The type of ISG diversity measured	Checklist	Richness or Number; Density; Abundance or Evenness; Shannon-Wiener Index; Simpson's index; Other
	ISG Diversity measure - add	If "diversity measure=other", provide details here	Manual
	ISG Nb individuals sampled	The number of individuals sampled in the study	Manual
	ISG Nb species identified	The number of species identified in the study	Manual
	ISG Species list	Is a species list provided ?	Checklist	Yes; No; Unsure
	Habitat Type	The type of habitat in which ISG are monitored	Checklist	*Habitat list; Other
	Habitat Type - add	If "Habitat type=other", provide details here	Manual
	FMP name	The name of the FMP	Checklist	*FMP list, Other
	FMP name - add	If "FMP name=other", provide details here	Manual
	FMP focus	The importance attached to the FMP in the study	Checklist	1-Main focus; 2-Adressed/Discussed ; 3-Marginally mentioned
	FMP description	The level of description of the FMP	Checklist	1-High; 2-Medium; 3-Low
	FMP - ISG effect	The effect of the FMP on the ISG	Checklist	Positive; Neutral; Negative; Unclear
